# Supplementary material for: Evaluation of inter- and intra-operator reliability of manual segmentation of femoral metastatic lesions
Source: Int J Comput Assist Radiol Surg. 2021 Jul 15;16(10):1841–9. doi: 10.1007/s11548-021-02450-w (PMC8580934; doi:10.1007/s11548-021-02450-w)
Supplement: Supplementary file 1 — Supplementary file1 (XLSX 54 kb) [file 11548_2021_2450_MOESM1_ESM.xlsx]

## Sheet: Data
				Segmentation volume in voxels						Segmentation volume in cm3						Overlap volume in voxels					Overlap volume in cm3					Total volume in cm3						DC						Mean segmentation volume in cm3						non-overlapping segmentation volume in cm3
	voxel (px size, thickness, increment)	voxel volume (mm3)		PatientID	A #1	M #1	A #2	M #2		PatientID	A #1	M #1	A #2	M #2		first time	second time	A	M		first time	second time	A	M		first time	second time	A	M			first time	second time	A	M			first time	second time	A	M			first time	second time	A	M
PT-01	0.93 x 3 x 3	2.59		PT-01	33335	26063	28469	34239		PT-01	86.3376	67.5032	73.7347	88.679		24871	27054	26991	24853		64.4159	70.0699	69.9067	64.3693		153.841	162.414	160.072	156.182		PT-01	0.837436	0.862856	0.873439	0.824284		PT-01	76.9204	81.2069	80.0362	78.0911		PT-01	25.009	22.274	20.259	27.4436
PT-02	0.93 x 3 x 3	2.59		PT-02	18084	22877	20091	21516		PT-02	46.8376	59.2514	52.0357	55.7264		17105	17512	15683	19735		44.3019	45.3561	40.619	51.1136		106.089	107.762	98.8732	114.978		PT-02	0.835185	0.841781	0.821637	0.889104		PT-02	53.0445	53.8811	49.4366	57.4889		PT-02	17.4851	17.05	17.6353	12.7506
PT-03	0.93 x 3 x 3	2.59		PT-03	19705	12584	11400	12229		PT-03	51.0359	32.5926	29.526	31.6731		10071	9332	10273	10686		26.0839	24.1699	26.6071	27.6767		83.6285	61.1991	80.5619	64.2657		PT-03	0.623804	0.789877	0.660537	0.861323		PT-03	41.8143	30.5996	40.281	32.1328		PT-03	31.4607	12.8593	27.3478	8.91219
PT-04	0.93 x 3 x 3	2.59		PT-04	774	5754	2002	1305		PT-04	2.00466	14.9029	5.18518	3.37995		0	0	52	809		0	0	0.13468	2.09531		16.9075	8.56513	7.18984	18.2828		PT-04	0	0	0.037464	0.229211		PT-04	8.45376	4.28256	3.59492	9.1414		PT-04	16.9075	8.56513	6.92048	14.0922
PT-05	0.93 x 3 x 3	2.59		PT-05	2045	15358	1437	13938		PT-05	5.29655	39.7772	3.72183	36.0994		704	1025	603	13301		1.82336	2.65475	1.56177	34.4496		45.0738	39.8212	9.01838	75.8766		PT-05	0.0809056	0.133333	0.346353	0.908042		PT-05	22.5369	19.9106	4.50919	37.9383		PT-05	41.427	34.5117	5.89484	6.97746
PT-06	0.93 x 3 x 3	2.59		PT-06	781	3246	156	2720		PT-06	2.02279	8.40714	0.40404	7.0448		468	110	116	2615		1.21212	0.2849	0.30044	6.77285		10.4299	7.44884	2.42683	15.4519		PT-06	0.232431	0.0764951	0.247599	0.876634		PT-06	5.21497	3.72442	1.21341	7.72597		PT-06	8.00569	6.87904	1.82595	1.90624
PT-07	0.93 x 3 x 3	2.59		PT-07	14939	25964	4965	27641		PT-07	38.692	67.2468	12.8593	71.5902		13982	3998	3052	24123		36.2134	10.3548	7.90468	62.4786		105.939	84.4495	51.5514	138.837		PT-07	0.683666	0.245231	0.306672	0.900028		PT-07	52.9694	42.2248	25.7757	69.4185		PT-07	33.512	63.7399	35.742	13.8798
PT-08	0.93 x 3 x 3	2.59		PT-08	35202	48041	39889	55720		PT-08	91.1732	124.426	103.313	144.315		31384	37393	27909	45154		81.2846	96.8479	72.2843	116.949		215.599	247.627	194.486	268.741		PT-08	0.754033	0.782207	0.743338	0.870346		PT-08	107.8	123.814	97.2428	134.37		PT-08	53.0302	53.9316	49.9171	34.8433
PT-09	1.19 x 3 x 3	4.24		PT-09	9124	37266	664	22974		PT-09	38.6858	158.008	2.81536	97.4098		6641	660	0	21308		28.1578	2.7984	0	90.3459		196.694	100.225	41.5011	255.418		PT-09	0.286312	0.0558423	0	0.707437		PT-09	98.3468	50.1126	20.7506	127.709		PT-09	140.378	94.6283	41.5011	74.7258
PT-10	1.24 x 3 x 3	4.61		PT-10	12700	5533	7763	5659		PT-10	58.547	25.5071	35.7874	26.088		3984	3236	6387	4358		18.3662	14.918	29.4441	20.0904		84.0541	61.8754	94.3344	51.5951		PT-10	0.43701	0.482193	0.624249	0.778771		PT-10	42.0271	30.9377	47.1672	25.7976		PT-10	47.3216	32.0395	35.4463	11.4144
PT-11	1.05 x 3 x 3	3.3		PT-11	4521	2992	3585	2851		PT-11	14.9193	9.8736	11.8305	9.4083		2967	2773	3360	2713		9.7911	9.1509	11.088	8.9529		24.7929	21.2388	26.7498	19.2819		PT-11	0.789831	0.861715	0.829016	0.928633		PT-11	12.3964	10.6194	13.3749	9.64095		PT-11	5.2107	2.937	4.5738	1.3761
PT-12	1.27 x 3 x 3	4.83		PT-12	3980	3161	4453	2809		PT-12	19.2234	15.2676	21.508	13.5675		2749	2351	2787	2554		13.2777	11.3553	13.4612	12.3358		34.491	35.0755	40.7314	28.8351		PT-12	0.76992	0.64748	0.660975	0.855611		PT-12	17.2455	17.5377	20.3657	14.4176		PT-12	7.93569	12.3648	13.809	4.16346
PT-13	0.93 x 3 x 3	2.59		PT-13	18702	24912	18074	19760		PT-13	48.4382	64.5221	46.8117	51.1784		16177	15492	15204	19010		41.8984	40.1243	39.3784	49.2359		112.96	97.9901	95.2498	115.7		PT-13	0.741826	0.818946	0.826844	0.851092		PT-13	56.4801	48.995	47.6249	57.8502		PT-13	29.1634	17.7415	16.4931	17.2287
PT-14	1.12 x 3 x 3	3.76		PT-14	1600	921	1327	912		PT-14	6.016	3.46296	4.98952	3.42912		919	830	1239	745		3.45544	3.1208	4.65864	2.8012		9.47896	8.41864	11.0055	6.89208		PT-14	0.729076	0.741402	0.846601	0.812875		PT-14	4.73948	4.20932	5.50276	3.44604		PT-14	2.56808	2.17704	1.68824	1.28968
PT-15	0.93 x 3 x 3	2.59		PT-15	7003	5294	5925	6755		PT-15	18.1378	13.7115	15.3458	17.4955		4423	4924	5100	4885		11.4556	12.7532	13.209	12.6521		31.8492	32.8412	33.4835	31.2069		PT-15	0.719362	0.776656	0.788985	0.810856		PT-15	15.9246	16.4206	16.7418	15.6035		PT-15	8.93809	7.33488	7.06552	5.90261
PT-16	0.93 x 3 x 3	2.59		PT-16	10325	6671	10623	12174		PT-16	26.7417	17.2779	27.5136	31.5307		6119	7490	7055	6551		15.8482	19.3991	18.2724	16.9671		44.0196	59.0442	54.2553	48.8085		PT-16	0.720052	0.657104	0.673573	0.695251		PT-16	22.0098	29.5221	27.1277	24.4043		PT-16	12.3232	20.246	17.7104	14.8744
PT-17	0.93 x 3 x 3	2.59		PT-17	16866	19096	12023	27268		PT-17	43.6829	49.4586	31.1396	70.6241		7655	10632	8802	18016		19.8265	27.5369	22.7972	46.6614		93.1416	101.764	74.8225	120.083		PT-17	0.425727	0.541193	0.609367	0.777155		PT-17	46.5708	50.8818	37.4113	60.0414		PT-17	53.4887	46.6899	29.2281	26.7599
PT-18	0.93 x 3 x 3	2.59		PT-18	52044	33578	53250	48413		PT-18	134.794	86.967	137.917	125.39		31130	41195	47503	32769		80.6267	106.695	123.033	84.8717		221.761	263.307	272.711	212.357		PT-18	0.72715	0.810423	0.902293	0.799332		PT-18	110.88	131.654	136.356	106.178		PT-18	60.5076	49.9171	26.6459	42.6133
PT-19	0.93 x 3 x 3	2.59		PT-19	9254	26514	20915	48150		PT-19	23.9679	68.6713	54.1698	124.709		3088	17544	4236	25263		7.99792	45.439	10.9712	65.4312		92.6391	178.878	78.1377	193.38		PT-19	0.172668	0.508043	0.280818	0.676712		PT-19	46.3196	89.4392	39.0689	96.6899		PT-19	76.6433	88.0004	56.1952	62.5174
PT-20	0.93 x 3 x 3	2.59		PT-20	3537	3180	2969	4245		PT-20	9.16083	8.2362	7.68971	10.9945		2554	2615	2590	2832		6.61486	6.77285	6.7081	7.33488		17.397	18.6843	16.8505	19.2307		PT-20	0.760459	0.724979	0.796188	0.762828		PT-20	8.69852	9.34213	8.42527	9.61537		PT-20	4.16731	5.13856	3.43434	4.56099
PT-21	0.93 x 3 x 3	2.59		PT-21	25569	22786	23773	24894		PT-21	66.2237	59.0157	61.5721	64.4755		21728	21808	22414	21770		56.2755	56.4827	58.0523	56.3843		125.239	126.048	127.796	123.491		PT-21	0.898687	0.896213	0.908516	0.913171		PT-21	62.6197	63.0238	63.8979	61.7456		PT-21	12.6884	13.0821	11.6913	10.7226
PT-22	0.93 x 3 x 3	2.59		PT-22	6328	16709	2302	4326		PT-22	16.3895	43.2763	5.96218	11.2043		4242	43	1799	1176		10.9868	0.11137	4.65941	3.04584		59.6658	17.1665	22.3517	54.4806		PT-22	0.368277	0.0129753	0.416918	0.111814		PT-22	29.8329	8.58326	11.1759	27.2403		PT-22	37.6923	16.9438	13.0329	48.389
PT-23	0.93 x 3 x 3	2.59		PT-23	3596	12866	1036	8377		PT-23	9.31364	33.3229	2.68324	21.6964		783	777	851	7522		2.02797	2.01243	2.20409	19.482		42.6366	24.3797	11.9969	55.0194		PT-23	0.0951282	0.165091	0.367444	0.708186		PT-23	21.3183	12.1898	5.99844	27.5097		PT-23	38.5806	20.3548	7.5887	16.0554
PT-24	0.93 x 3 x 3	2.59		PT-24	19795	11502	10352	11739		PT-24	51.269	29.7902	26.8117	30.404		10183	7719	9575	9338		26.374	19.9922	24.7993	24.1854		81.0592	57.2157	78.0807	60.1942		PT-24	0.650733	0.698837	0.635221	0.80358		PT-24	40.5296	28.6078	39.0404	30.0971		PT-24	28.3113	17.2313	28.4822	11.8233
PT-25	0.93 x 3 x 3	2.59		PT-25	5659	6560	6525	9423		PT-25	14.6568	16.9904	16.8998	24.4056		4107	6357	4216	5818		10.6371	16.4646	10.9194	15.0686		31.6472	41.3053	31.5566	41.396		PT-25	0.672232	0.797216	0.692055	0.728024		PT-25	15.8236	20.6527	15.7783	20.698		PT-25	10.3729	8.37606	9.71768	11.2587
PT-26	0.93 x 3 x 3	2.59		PT-26	7981	6650	6261	7738		PT-26	20.6708	17.2235	16.216	20.0414		6052	5641	5713	6248		15.6747	14.6102	14.7967	16.1823		37.8943	36.2574	36.8868	37.2649		PT-26	0.827285	0.805915	0.802275	0.868502		PT-26	18.9471	18.1287	18.4434	18.6325		PT-26	6.54493	7.03703	7.29344	4.90028
PT-27	0.93 x 3 x 3	2.59		PT-27	4734	9269	2841	15456		PT-27	12.2611	24.0067	7.35819	40.031		2619	1473	333	7900		6.78321	3.81507	0.86247	20.461		36.2678	47.3892	19.6192	64.0378		PT-27	0.374063	0.16101	0.0879208	0.639029		PT-27	18.1339	23.6946	9.80962	32.0189		PT-27	22.7013	39.7591	17.8943	23.1158
PT-28	0.93 x 3 x 3	2.59		PT-28	1866	1852	1946	2074		PT-28	4.83294	4.79668	5.04014	5.37166		1716	1815	1728	1806		4.44444	4.70085	4.47552	4.67754		9.62962	10.4118	9.87308	10.1683		PT-28	0.923077	0.902985	0.906611	0.92002		PT-28	4.81481	5.2059	4.93654	5.08417		PT-28	0.74074	1.0101	0.92204	0.81326
PT-29	0.93 x 3 x 3	2.59		PT-29	215	4044	495	4402		PT-29	0.55685	10.474	1.28205	11.4012		0	495	0	3627		0	1.28205	0	9.39393		11.0308	12.6832	1.8389	21.8751		PT-29	0	0.202165	0	0.858868		PT-29	5.51541	6.34161	0.91945	10.9376		PT-29	11.0308	10.1191	1.8389	3.08728
PT-30	0.93 x 3 x 3	2.59		PT-30	1543	432	1465	4062		PT-30	3.99637	1.11888	3.79435	10.5206		137	1	968	0		0.35483	0.00259	2.50712	0		5.11525	14.3149	7.79072	11.6395		PT-30	0.138734	0.00036186	0.643617	0		PT-30	2.55762	7.15747	3.89536	5.81973		PT-30	4.40559	14.3098	2.77648	11.6395
PT-31	0.93 x 3 x 3	2.59		PT-31	16862	17433	16403	14741		PT-31	43.6726	45.1515	42.4838	38.1792		14023	12226	13967	13322		36.3196	31.6653	36.1745	34.504		88.824	80.663	86.1564	83.3307		PT-31	0.817787	0.785127	0.839741	0.828122		PT-31	44.412	40.3315	43.0782	41.6653		PT-31	16.1849	17.3323	13.8073	14.3227
PT-32	0.93 x 3 x 3	2.59		PT-32	2768	1725	1296	760		PT-32	7.16912	4.46775	3.35664	1.9684		1192	79	1119	436		3.08728	0.20461	2.89821	1.12924		11.6369	5.32504	10.5258	6.43615		PT-32	0.530603	0.0768482	0.550689	0.350905		PT-32	5.81843	2.66252	5.26288	3.21807		PT-32	5.46231	4.91582	4.72934	4.17767
PT-33	0.93 x 3 x 3	2.59		PT-33	774	1264	1630	3810		PT-33	2.00466	3.27376	4.2217	9.8679		220	74	369	866		0.5698	0.19166	0.95571	2.24294		5.27842	14.0896	6.22636	13.1417		PT-33	0.215898	0.0272059	0.306988	0.341348		PT-33	2.63921	7.0448	3.11318	6.57083		PT-33	4.13882	13.7063	4.31494	8.65578
PT-34	0.93 x 3 x 3	2.59		PT-34	3088	1371	842	254		PT-34	7.99792	3.55089	2.18078	0.65786		560	0	0	240		1.4504	0	0	0.6216		11.5488	2.83864	10.1787	4.20875		PT-34	0.251177	0	0	0.295385		PT-34	5.7744	1.41932	5.08935	2.10438		PT-34	8.64801	2.83864	10.1787	2.96555
PT-35	0.93 x 3 x 3	2.59		PT-35	42042	33072	33987	55428		PT-35	108.889	85.6565	88.0263	143.559		30197	32258	32306	31774		78.2102	83.5482	83.6725	82.2947		194.545	231.585	196.915	229.215		PT-35	0.804031	0.721534	0.849834	0.718056		PT-35	97.2726	115.792	98.4576	114.607		PT-35	38.1248	64.4884	29.57	64.6257
PT-36	0.93 x 3 x 3	2.59		PT-36	21521	16663	13128	15879		PT-36	55.7394	43.1572	34.0015	41.1266		13157	8829	11564	15135		34.0766	22.8671	29.9508	39.1996		98.8966	75.1281	89.7409	84.2838		PT-36	0.689137	0.60875	0.667494	0.930183		PT-36	49.4483	37.5641	44.8705	42.1419		PT-36	30.7433	29.3939	29.8394	5.88448
PT-37	0.93 x 2.5 x 2.5	2.16		PT-37	21597	24806	7468	25589		PT-37	46.6495	53.581	16.1309	55.2722		14673	6558	7011	22445		31.6937	14.1653	15.1438	48.4812		100.23	71.4031	62.7804	108.853		PT-37	0.632416	0.396769	0.482436	0.890763		PT-37	50.1152	35.7016	31.3902	54.4266		PT-37	36.8431	43.0726	32.4929	11.8908
PT-38	0.86 x 2.5 x 2.5	1.84		PT-38	10168	1441	994	1357		PT-38	18.7091	2.65144	1.82896	2.49688		1332	894	942	1239		2.45088	1.64496	1.73328	2.27976		21.3606	4.32584	20.5381	5.14832		PT-38	0.229477	0.760527	0.168787	0.885633		PT-38	10.6803	2.16292	10.269	2.57416		PT-38	16.4588	1.03592	17.0715	0.5888
PT-39	0.93 x 2.5 x 2.5	2.16		PT-39	3730	5855	462	2510		PT-39	8.0568	12.6468	0.99792	5.4216		1874	400	122	1836		4.04784	0.864	0.26352	3.96576		20.7036	6.41952	9.05472	18.0684		PT-39	0.391028	0.269179	0.0582061	0.438972		PT-39	10.3518	3.20976	4.52736	9.0342		PT-39	12.6079	4.69152	8.52768	10.1369
PT-40	0.93 x 2.5 x 2.5	2.16		PT-40	2709	2261	2648	2291		PT-40	5.85144	4.88376	5.71968	4.94856		2095	1752	1981	1982		4.5252	3.78432	4.27896	4.28112		10.7352	10.6682	11.5711	9.83232		PT-40	0.843058	0.709455	0.739593	0.870826		PT-40	5.3676	5.33412	5.78556	4.91616		PT-40	1.6848	3.0996	3.0132	1.27008
PT-41	0.93 x 2.5 x 2.5	2.16		PT-41	5748	3596	3573	2373		PT-41	12.4157	7.76736	7.71768	5.12568		2160	551	3074	2244		4.6656	1.19016	6.63984	4.84704		20.183	12.8434	20.1334	12.893		PT-41	0.462329	0.185335	0.659586	0.751885		PT-41	10.0915	6.42168	10.0667	6.44652		PT-41	10.8518	10.463	6.85368	3.19896
PT-42	0.93 x 2.5 x 2.5	2.16		PT-42	16032	15711	14490	14037		PT-42	34.6291	33.9358	31.2984	30.3199		13348	11909	13143	12617		28.8317	25.7234	28.3889	27.2527		68.5649	61.6183	65.9275	64.2557		PT-42	0.841004	0.834928	0.861215	0.848259		PT-42	34.2824	30.8092	32.9638	32.1278		PT-42	10.9015	10.1714	9.14976	9.75024
PT-43	0.93 x 2.5 x 2.5	2.16		PT-43	1571	974	250	202		PT-43	3.39336	2.10384	0.54	0.43632		721	30	0	132		1.55736	0.0648	0	0.28512		5.4972	0.97632	3.93336	2.54016		PT-43	0.566601	0.132743	0	0.22449		PT-43	2.7486	0.48816	1.96668	1.27008		PT-43	2.38248	0.84672	3.93336	1.96992
PT-44	0.93 x 2.5 x 2.5	2.16		PT-44	1431	1948	1611	1529		PT-44	3.09096	4.20768	3.47976	3.30264		1257	1284	1205	1408		2.71512	2.77344	2.6028	3.04128		7.29864	6.7824	6.57072	7.51032		PT-44	0.744007	0.817834	0.792242	0.809894		PT-44	3.64932	3.3912	3.28536	3.75516		PT-44	1.8684	1.23552	1.36512	1.42776
PT-45	0.93 x 2.5 x 2.5	2.16		PT-45	2893	2552	2817	2687		PT-45	6.24888	5.51232	6.08472	5.80392		2431	2387	2558	2382		5.25096	5.15592	5.52528	5.14512		11.7612	11.8886	12.3336	11.3162		PT-45	0.892929	0.867369	0.895972	0.909334		PT-45	5.8806	5.94432	6.1668	5.65812		PT-45	1.25928	1.5768	1.28304	1.026
PT-46	0.93 x 2.5 x 2.5	2.16		PT-46	4999	32107	5341	39791		PT-46	10.7978	69.3511	11.5366	85.9486		3057	5221	2207	29670		6.60312	11.2774	4.76712	64.0872		80.149	97.4851	22.3344	155.3		PT-46	0.164771	0.231366	0.426886	0.825336		PT-46	40.0745	48.7426	11.1672	77.6498		PT-46	66.9427	74.9304	12.8002	27.1253
PT-47	0.93 x 2.5 x 2.5	2.16		PT-47	7981	8743	8998	7900		PT-47	17.239	18.8849	19.4357	17.064		6866	6992	7246	7512		14.8306	15.1027	15.6514	16.2259		36.1238	36.4997	36.6746	35.9489		PT-47	0.821095	0.827554	0.853525	0.902722		PT-47	18.0619	18.2498	18.3373	17.9744		PT-47	6.46272	6.29424	5.37192	3.49704
PT-48	0.93 x 2.5 x 2.5	2.16		PT-48	4975	9299	404	11821		PT-48	10.746	20.0858	0.87264	25.5334		34	0	322	7963		0.07344	0	0.69552	17.2001		30.8318	26.406	11.6186	45.6192		PT-48	0.00476391	0	0.119725	0.754072		PT-48	15.4159	13.203	5.80932	22.8096		PT-48	30.685	26.406	10.2276	11.219
PT-49	0.93 x 2.5 x 2.5	2.16		PT-49	5251	1520	2548	447		PT-49	11.3422	3.2832	5.50368	0.96552		1014	352	2053	316		2.19024	0.76032	4.43448	0.68256		14.6254	6.4692	16.8458	4.24872		PT-49	0.299513	0.235058	0.526478	0.321301		PT-49	7.31268	3.2346	8.42292	2.12436		PT-49	10.2449	4.94856	7.97688	2.8836
PT-50	0.93 x 2.5 x 2.5	2.16		PT-50	14733	7561	7999	10520		PT-50	31.8233	16.3318	17.2778	22.7232		7376	7406	7894	7269		15.9322	15.997	17.051	15.701		48.155	40.001	49.1011	39.055		PT-50	0.661703	0.799827	0.694528	0.804048		PT-50	24.0775	20.0005	24.5506	19.5275		PT-50	16.2907	8.00712	14.999	7.65288
PT-51	0.93 x 2.5 x 2.5	2.16		PT-51	5423	361	1734	248		PT-51	11.7137	0.77976	3.74544	0.53568		0	141	1485	169		0	0.30456	3.2076	0.36504		12.4934	4.28112	15.4591	1.31544		PT-51	0	0.142281	0.414978	0.555008		PT-51	6.24672	2.14056	7.72956	0.65772		PT-51	12.4934	3.672	9.04392	0.58536
PT-52	0.93 x 2.5 x 2.5	2.16		PT-52	5036	3590	4472	8916		PT-52	10.8778	7.7544	9.65952	19.2586		2847	3262	3253	2674		6.14952	7.04592	7.02648	5.77584		18.6322	28.9181	20.5373	27.013		PT-52	0.660097	0.487302	0.684266	0.427635		PT-52	9.31608	14.459	10.2686	13.5065		PT-52	6.33312	14.8262	6.48432	15.4613
PT-53	0.93 x 2.5 x 2.5	2.16		PT-53	19126	14426	15138	11901		PT-53	41.3122	31.1602	32.6981	25.7062		12465	9565	13968	11089		26.9244	20.6604	30.1709	23.9522		72.4723	58.4042	74.0102	56.8663		PT-53	0.743026	0.707497	0.815316	0.842405		PT-53	36.2362	29.2021	37.0051	28.4332		PT-53	18.6235	17.0834	13.6685	8.96184
PT-54	0.93 x 2.5 x 2.5	2.16		PT-54	10350	6545	7122	7367		PT-54	22.356	14.1372	15.3835	15.9127		6322	5977	6997	6109		13.6555	12.9103	15.1135	13.1954		36.4932	31.2962	37.7395	30.0499		PT-54	0.748387	0.82504	0.800939	0.878235		PT-54	18.2466	15.6481	18.8698	15.025		PT-54	9.18216	5.4756	7.51248	3.65904
																															Mean vol above 60:		0.740744		0.819285								Mean:	22.6661	20.6993	14.5331	13.944
										Average	27.7521	30.9149	22.0389	33.7411																	Mean vol below 60:		0.497129		0.613206								SD:	24.2208	22.4798	12.7431	16.5199
										SD	28.399	32.2425	27.6659	37.3208																	SD above 60:		0.169643		0.0764838
																															SD below 60:		0.306374		0.282519
[truncated: 6 more columns]
